# Supplementary material for: A double-masked placebo-controlled trial of azithromycin to prevent child mortality in Burkina Faso, West Africa: Community Health with Azithromycin Trial (CHAT) study protocol
Source: Trials. 2019 Dec 4;20:675. doi: 10.1186/s13063-019-3855-9 (PMC6894235; doi:10.1186/s13063-019-3855-9)
Supplement: Supplementary file 2 — Additional file 2. Sample informed consent documents. [file 13063_2019_3855_MOESM2_ESM.zip]

Archive with 2 entries (2 files):
- signed consent-parental-vaxvisit-3.0 May 2019R1.docx
- signed-parental-community-2.0R1.docx
